# Supplementary material for: BAFF is a marker of hypogammaglobulinemia, neuroaxonal damage and inflammation in multiple sclerosis patients on ocrelizumab
Source: J Neuroinflammation. 2025 Nov 28;23:2. doi: 10.1186/s12974-025-03632-y (PMC12765282; doi:10.1186/s12974-025-03632-y)
Supplement: Supplementary file 5 — Supplementary Material 5: Supplementary Table 1. Analysis of best fit on the models used in the manuscript for data in each figure [file 12974_2025_3632_MOESM5_ESM.xlsx]

## Sheet: Sheet 1 - Supplemental table1 -
Supplemental table1 - model fit
	Figure 1A
	Model	Deviance	Chisq.p.value	AIC	Model.1	Deviance.1	Chisq.p.value.1	AIC.1	Model.2	Deviance.2	Chisq.p.value.2	AIC.2	Model.3	Deviance.3	Chisq.p.value.3	AIC.3	Model.4	Deviance.4	Chisq.p.value.4	AIC.4	Model.5	Deviance.5	Chisq.p.value.5	AIC.5	Model.6	Deviance.6	Chisq.p.value.6	AIC.6	Model.7	Deviance.7	Chisq.p.value.7	AIC.7	Model.8	Deviance.8	Chisq.p.value.8	AIC.8	Model.9	Deviance.9	Chisq.p.value.9	AIC.9	Model.10	Deviance.10	Chisq.p.value.10	AIC.10	Model.11	Deviance.11	Chisq.p.value.11	AIC.11	Model.12
1	NFL Linear	NA	NA	732.978	GFAP Linear	NA	NA	1330.54	SERPINA9 Linear	NA	NA	1027.55	FLRT2 Linear	NA	NA	1056.31	CNTN2 Linear	NA	NA	1833.25	PRTG Linear	NA	NA	1240.55	OPN Linear	NA	NA	2349.15	MOG Linear	NA	NA	843.266	CXCL9 Linear	NA	NA	1267.78	CXCL13 Linear	NA	NA	1308.76	CD6 Linear	NA	NA	1279.18	CCL20 Linear	NA	NA	830.276	APLP Linear
2	+ Age	1688.75	2.58106e-17	686.991	+ Age	329691	3.43028e-12	1293.03	+ Age	3923.82	0.0114777	1023.16	+ Age	4959.56	0.0124451	1052.1	+ Age	3.98181e+06	0.0382402	1831.01	+ Age	12367.8	0.0958553	1239.69	+ Age	5.44185e+08	0.017343	2345.81	+ Age	1564.27	0.000140341	831.184	+ Age	68641.6	0.00024285	1256.82	+ Age	1259.08	0.697244	1310.6	+ Age	22569.5	0.0542676	1277.49	+ Age	57.6076	0.463438	831.727	+ Age
3	+ Age + EDSS	318.463	0.000237286	677.018	+ Age + EDSS	2631.66	0.534121	1294.65	+ Age + EDSS	150.049	0.621082	1024.91	+ Age + EDSS	7.16063	0.924342	1054.09	+ Age + EDSS	1.79134e+06	0.164548	1831.05	+ Age + EDSS	3032.43	0.409603	1240.98	+ Age + EDSS	2.46982e+07	0.612228	2347.56	+ Age + EDSS	40.8493	0.538359	832.791	+ Age + EDSS	1990.53	0.532029	1258.42	+ Age + EDSS	9414.43	0.287409	1311.44	+ Age + EDSS	3394.1	0.455435	1278.93	+ Age + EDSS	253.508	0.124031	831.277	+ Age + EDSS
4	+ Age + Age^2	130.201	NA	671.721	+ Age + Age^2	41006.4	NA	1288.55	+ Age + Age^2	-93.2667	NA	1025.07	+ Age + Age^2	1041.96	NA	1052.74	+ Age + Age^2	-1.50419e+06	NA	1832.7	+ Age + Age^2	-2185.34	NA	1241.49	+ Age + Age^2	6.55823e+08	NA	2340.74	+ Age + Age^2	9.01158	NA	832.705	+ Age + Age^2	1134.54	NA	1258.19	+ Age + Age^2	581.631	NA	1311.37	+ Age + Age^2	23805.2	NA	1274.88	+ Age + Age^2	-204.946	NA	833.262	+ Age + Age^2
5	+ Age + Age^2 + EDSS	187.532	0.00479387	665.613	+ Age + Age^2 + EDSS	56.2755	0.927559	1290.54	+ Age + Age^2 + EDSS	200.29	0.567925	1026.73	+ Age + Age^2 + EDSS	94.2936	0.730385	1054.62	+ Age + Age^2 + EDSS	1.57179e+06	0.192924	1832.98	+ Age + Age^2 + EDSS	2506.33	0.453461	1242.9	+ Age + Age^2 + EDSS	283678	0.956676	2342.74	+ Age + Age^2 + EDSS	25.1761	0.629065	834.461	+ Age + Age^2 + EDSS	1129.12	0.637885	1259.96	+ Age + Age^2 + EDSS	6041.39	0.394104	1312.61	+ Age + Age^2 + EDSS	580.221	0.757625	1276.78	+ Age + Age^2 + EDSS	316.378	0.0857524	832.183	+ Age + Age^2 + EDSS
6	+ Age + Phenotype	-634.928	2.10373e-07	688.946	+ Age + Phenotype	-22572.3	0.0686302	1291.94	+ Age + Phenotype	1472.28	NA	1022.23	+ Age + Phenotype	1159.61	NA	1051.09	+ Age + Phenotype	1.78527e+06	NA	1828.99	+ Age + Phenotype	-2068.56	0.495841	1241.39	+ Age + Phenotype	-2.23892e+08	0.126966	2343.12	+ Age + Phenotype	56.4467	NA	831.914	+ Age + Phenotype	7014.54	NA	1256.54	+ Age + Phenotype	-4997.99	0.438268	1311.24	+ Age + Phenotype	-24127.7	0.0465881	1278.88	+ Age + Phenotype	-317.446	0.0852255	833.272	+ Age + Phenotype
7	+ Age + Phenotype + EDSS	357.159	9.92111e-05	677.419	+ Age + Phenotype + EDSS	9088.19	0.247936	1292.58	+ Age + Phenotype + EDSS	0.560915	0.975889	1024.22	+ Age + Phenotype + EDSS	122.396	0.694599	1052.93	+ Age + Phenotype + EDSS	709212	0.381808	1830.19	+ Age + Phenotype + EDSS	4577.63	0.310999	1242.31	+ Age + Phenotype + EDSS	1.28615e+08	0.247383	2343.76	+ Age + Phenotype + EDSS	99.2229	0.337583	832.946	+ Age + Phenotype + EDSS	249.731	0.824823	1258.48	+ Age + Phenotype + EDSS	17241.5	0.149964	1311.07	+ Age + Phenotype + EDSS	6095.6	0.317189	1279.86	+ Age + Phenotype + EDSS	212.661	0.158918	833.212	+ Age + Phenotype + EDSS
8	+ Age + Age^2 + Phenotype + EDSS	277.964	0.000594864	667.605	+ Age + Age^2 + Phenotype + EDSS	24479.4	0.0579327	1290.84	+ Age + Age^2 + Phenotype + EDSS	8.94777	0.90392	1026.21	+ Age + Age^2 + Phenotype + EDSS	340.761	0.512395	1054.48	+ Age + Age^2 + Phenotype + EDSS	701496	0.38441	1831.39	+ Age + Age^2 + Phenotype + EDSS	0.0961551	0.996295	1244.31	+ Age + Age^2 + Phenotype + EDSS	3.5467e+08	0.0547483	2341.92	+ Age + Age^2 + Phenotype + EDSS	1.84714	0.895902	834.928	+ Age + Age^2 + Phenotype + EDSS	7173.64	0.235493	1259.01	+ Age + Age^2 + Phenotype + EDSS	1445.98	0.676737	1312.89	+ Age + Age^2 + Phenotype + EDSS	18911.2	0.0781006	1278.63	+ Age + Age^2 + Phenotype + EDSS	105.733	0.320556	834.173	+ Age + Age^2 + Phenotype + EDSS
	Figure 2A, E, G, I-L
	Model	Deviance	Chisq.p.value	AIC	Model.1	Deviance.1	Chisq.p.value.1	AIC.1	Model.2	Deviance.2	Chisq.p.value.2	AIC.2	Model.3	Deviance.3	Chisq.p.value.3	AIC.3	Model.4	Deviance.4	Chisq.p.value.4	AIC.4	Model.5	Deviance.5	Chisq.p.value.5	AIC.5	Model.6	Deviance.6	Chisq.p.value.6	AIC.6
1	IgG Linear	NA	NA	683.181	IGA Linear	NA	NA	683.181	IGA Linear	NA	NA	683.181	IGA Linear	NA	NA	683.181	IGA Linear	NA	NA	683.181	IGA Linear	NA	NA	683.181	IGA Linear	NA	NA	683.181
2	+ Age	61561.3	0.123315	682.804	+ Age	61561.3	0.123315	682.804	+ Age	61561.3	0.123315	682.804	+ Age	61561.3	0.123315	682.804	+ Age	61561.3	0.123315	682.804	+ Age	61561.3	0.123315	682.804	+ Age	61561.3	0.123315	682.804
3	+ Age + EDSS	75367.1	0.0881815	681.738	+ Age + EDSS	75367.1	0.0881815	681.738	+ Age + EDSS	75367.1	0.0881815	681.738	+ Age + EDSS	75367.1	0.0881815	681.738	+ Age + EDSS	75367.1	0.0881815	681.738	+ Age + EDSS	75367.1	0.0881815	681.738	+ Age + EDSS	75367.1	0.0881815	681.738
4	+ Age + Age^2	-32976.3	NA	683.102	+ Age + Age^2	-32976.3	NA	683.102	+ Age + Age^2	-32976.3	NA	683.102	+ Age + Age^2	-32976.3	NA	683.102	+ Age + Age^2	-32976.3	NA	683.102	+ Age + Age^2	-32976.3	NA	683.102	+ Age + Age^2	-32976.3	NA	683.102
5	+ Age + Age^2 + EDSS	55533	0.143299	682.784	+ Age + Age^2 + EDSS	55533	0.143299	682.784	+ Age + Age^2 + EDSS	55533	0.143299	682.784	+ Age + Age^2 + EDSS	55533	0.143299	682.784	+ Age + Age^2 + EDSS	55533	0.143299	682.784	+ Age + Age^2 + EDSS	55533	0.143299	682.784	+ Age + Age^2 + EDSS	55533	0.143299	682.784
6	+ Age + Phenotype	NA	NA	627.435	+ Age + Phenotype	NA	NA	562.451	+ Age + Phenotype	NA	NA	451.108	+ Age + Phenotype	NA	NA	462.41	+ Age + Phenotype	NA	NA	460.6	+ Age + Phenotype	NA	NA	331.37	+ Age + Phenotype	NA	NA	370.589
7	+ Age + Phenotype +EDSS	61561.3	0.123315	628.836	+ Age + Phenotype +EDSS	61561.3	0.123315	561.721	+ Age + Phenotype +EDSS	61561.3	0.123315	453.107	+ Age + Phenotype +EDSS	61561.3	0.123315	464.258	+ Age + Phenotype +EDSS	61561.3	0.123315	462.6	+ Age + Phenotype +EDSS	61561.3	0.123315	333.047	+ Age + Phenotype +EDSS	61561.3	0.123315	372.236
8	+ Age + + I(Age^2) + Phenotype + EDSS	75367.1	0.0881815	629	+ Age + + I(Age^2) + Phenotype + EDSS	75367.1	0.0881815	563.247	+ Age + + I(Age^2) + Phenotype + EDSS	75367.1	0.0881815	454.485	+ Age + + I(Age^2) + Phenotype + EDSS	75367.1	0.0881815	465.466	+ Age + + I(Age^2) + Phenotype + EDSS	75367.1	0.0881815	457.065	+ Age + + I(Age^2) + Phenotype + EDSS	75367.1	0.0881815	334.411	+ Age + + I(Age^2) + Phenotype + EDSS	75367.1	0.0881815	373.255
	Model	Deviance	Chisq.p.value	AIC
1	Random intercept	3174.52	NA	3180.52
2	Random slopes	3101.9	1.57492e-17	3109.9
3	Randome slope/randome intercept	3075.19	1.58841e-06	3087.19
4	Quadratic slope	3053.25	0.000205354	3073.25
	Figure 4
	Model	Deviance	Chisq.p.value	AIC	Model.1	Deviance.1	Chisq.p.value.1	AIC.1	Model.2	Deviance.2	Chisq.p.value.2	AIC.2	Model.3	Deviance.3	Chisq.p.value.3	AIC.3	Model.4	Deviance.4	Chisq.p.value.4	AIC.4	Model.5	Deviance.5	Chisq.p.value.5	AIC.5	Model.6	Deviance.6	Chisq.p.value.6	AIC.6	Model.7	Deviance.7	Chisq.p.value.7	AIC.7
1	NfL Linear	NA	NA	279.858	GFAP Linear	NA	NA	571.137	OPN Linear	NA	NA	988.059	MOG Linear	NA	NA	336.321	CXCL9 Linear	NA	NA	564.647	CCL20 Linear	NA	NA	301.16	TNFRSF10A Linear	NA	NA	187.814	CDCP1 Linear	NA	NA	502.858
2	+ Age	261.373	5.15678e-06	264.08	+ Age	99319.3	1.04211e-05	557.881	+ Age	1.16993e+08	0.109813	987.385	+ Age	68.2269	0.290246	337.11	+ Age	24237.8	0.0544167	562.849	+ Age	3.62857	0.724595	303.027	+ Age	16.707	0.00637055	182.873	+ Age	22760.1	3.81125e-05	490.483
3	+ Age + EDSS	17.6256	0.236527	264.607	+ Age + EDSS	172.947	0.854051	559.85	+ Age + EDSS	1.13824e+07	0.617946	989.117	+ Age + EDSS	47.616	0.37696	338.246	+ Age + EDSS	6529.56	0.318103	563.773	+ Age + EDSS	42.3467	0.228742	303.453	+ Age + EDSS	1.89206	0.358585	184.02	+ Age + EDSS	874.193	0.419563	491.835
4	+ Age + Age^2	-10.8225	NA	265.517	+ Age + Age^2	45835.3	NA	550.745	+ Age + Age^2	3.66653e+07	NA	988.242	+ Age + Age^2	-31.9115	NA	338.827	+ Age + Age^2	-4702.47	NA	564.551	+ Age + Age^2	-25.2451	NA	304.398	+ Age + Age^2	9.04491	NA	179.718	+ Age + Age^2	1909.51	NA	490.389
5	+ Age + Age^2 + EDSS	13.4246	0.301577	266.386	+ Age + Age^2 + EDSS	4728.4	0.336127	551.699	+ Age + Age^2 + EDSS	2.77411e+07	0.436189	989.57	+ Age + Age^2 + EDSS	66.336	0.29703	339.612	+ Age + Age^2 + EDSS	5247.56	0.370784	565.682	+ Age + Age^2 + EDSS	60.5795	0.149985	304.099	+ Age + Age^2 + EDSS	0.324308	0.703879	181.556	+ Age + Age^2 + EDSS	287.492	0.643442	492.167
6	+ Age + Phenotype	25.5625	NA	262.155	+ Age + Phenotype	-47465.7	0.0023078	559.286	+ Age + Phenotype	2.10424e+06	NA	987.518	+ Age + Phenotype	0.794608	NA	337.597	+ Age + Phenotype	9708.72	NA	562.032	+ Age + Phenotype	-29.3127	0.316639	303.225	+ Age + Phenotype	-9.65572	0.0380838	184.15	+ Age + Phenotype	1627.42	NA	488.893
7	+ Age + Phenotype + EDSS	0.2482	0.888291	264.132	+ Age + Phenotype + EDSS	516.716	0.750514	561.191	+ Age + Phenotype + EDSS	3.55677e+06	0.780392	989.431	+ Age + Phenotype + EDSS	4.76385	0.779894	339.509	+ Age + Phenotype + EDSS	101.135	0.901117	564.014	+ Age + Phenotype + EDSS	9.96781	0.559255	304.845	+ Age + Phenotype + EDSS	0.646949	0.591381	185.856	+ Age + Phenotype + EDSS	112.138	0.772508	490.804
8	+ Age + + I(Age^2) + Phenotype + EDSS	8.71971	0.405083	265.347	+ Age + + I(Age^2) + Phenotype + EDSS	47002.5	0.00242488	553.687	+ Age + + I(Age^2) + Phenotype + EDSS	3.8783e+07	0.357229	990.472	+ Age + + I(Age^2) + Phenotype + EDSS	20.2819	0.564196	341.13	+ Age + + I(Age^2) + Phenotype + EDSS	2372.53	0.547307	565.602	+ Age + + I(Age^2) + Phenotype + EDSS	26.4883	0.341136	305.82	+ Age + + I(Age^2) + Phenotype + EDSS	10.8591	0.0278496	182.623	+ Age + + I(Age^2) + Phenotype + EDSS	4026.05	0.0832324	489.491
[truncated: 23 more columns]
